# Supplementary material for: Systems biology approaches to identify driver genes and drug combinations for treating COVID-19
Source: Sci Rep. 2024 Jan 26;14:2257. doi: 10.1038/s41598-024-52484-8 (PMC10817985; doi:10.1038/s41598-024-52484-8)
Supplement: Supplementary file 1 — Supplementary Information 1. [file 41598_2024_52484_MOESM1_ESM.xlsx]

## Sheet: STRING
node1	node2
A1BG	APOA1
A1BG	TTR
A1BG	C3
A1BG	KNG1
A1BG	ERBB2
A1BG	EGFR
A1BG	FN1
A1BG	CP
A1BG	STAT5A
A1BG	STAT5B
A1BG	ITIH4
A1BG	ALB
A1BG	HP
A1BG	SERPINA3
A1BG	TF
A1BG	PTPN11
AAK1	APOB
AAK1	SOD1
AAK1	AGTR2
AAK1	AVP
AAK1	JAK2
AAK1	TMPRSS2
AAK1	LDLR
AAK1	LRP2
AAK1	AGTR1
AAK1	JAK1
AAK1	ACE2
ABCA1	SIRT1
ABCA1	MPO
ABCA1	CCL2
ABCA1	NFKB1
ABCA1	IFNG
ABCA1	APOB
ABCA1	APOA1
ABCA1	TTR
ABCA1	CD68
ABCA1	APOE
ABCA1	CRP
ABCA1	EP300
ABCA1	IL1B
ABCA1	STAT3
ABCA1	ICAM1
ABCA1	NPC1
ABCA1	APP
ABCA1	PPARG
ABCA1	HMGCR
ABCA1	ALB
ABCA1	NOS3
ABCA1	FASN
ABCA1	LEP
ABCA1	CAV1
ABCA1	DMD
ABCA1	SOAT1
ABCA1	MMP9
ABCA1	TLR4
ABCA1	RELA
ABCA1	ADIPOQ
ABCA1	AKT1
ABCA1	IGF2
ABCA1	TFRC
ABCA1	SOD2
ABCA1	RHOA
ABCA1	GAPDH
ABCA1	ACTB
ABCA1	TNF
ABCA1	IL6
ABCA1	ESR1
ABCA1	IL10
ABCA1	JAK2
ABCA1	LPL
ABCA1	INS
ABCA1	CDC42
ABCA1	CD36
ABCA1	PPARA
ABCB1	CFTR
ABCB1	CD4
ABCB1	SIRT1
ABCB1	MMP2
ABCB1	NFKB1
ABCB1	CCND1
ABCB1	NR3C1
ABCB1	KRAS
ABCB1	MDM2
ABCB1	POU5F1
ABCB1	CYP2C9
ABCB1	PPIG
ABCB1	SLC6A4
ABCB1	CDH1
ABCB1	KDR
ABCB1	STAT3
ABCB1	EGF
ABCB1	TP53
ABCB1	ERBB2
ABCB1	EGFR
ABCB1	HMGCR
ABCB1	KIT
ABCB1	ALB
ABCB1	ANXA5
ABCB1	SHH
ABCB1	MGMT
ABCB1	CYCS
ABCB1	CD34
ABCB1	CASP3
ABCB1	GSTM1
ABCB1	MET
ABCB1	SOX2
ABCB1	CSF1
ABCB1	SP1
ABCB1	CASP9
ABCB1	HSP90AA1
ABCB1	CAV1
ABCB1	CYP1A2
ABCB1	FN1
ABCB1	OCLN
ABCB1	COMT
ABCB1	MTOR
ABCB1	PARP1
ABCB1	PTGS2
ABCB1	MCL1
ABCB1	JUN
ABCB1	CYP2C19
ABCB1	PTEN
ABCB1	MMP9
ABCB1	BCL2L1
ABCB1	MTHFR
ABCB1	CYP1A1
ABCB1	SPP1
ABCB1	GAPDH
ABCB1	BCL2
ABCB1	ABCC1
ABCB1	IL6
ABCB1	DHFR
ABCB1	CD44
ABCB1	TNF
ABCB1	ESR1
ABCB1	TOP2A
ABCB1	SLC2A1
ABCB1	BRCA1
ABCB1	BRAF
ABCB1	PROM1
ABCB1	HIF1A
ABCB1	CYP2E1
ABCB1	SOD2
ABCB1	AKT1
ABCB1	NOTCH1
ABCB1	IGF1R
ABCB1	ABCG2
ABCB1	CTNNB1
ABCB1	ACTB
ABCB1	CYP2D6
ABCB1	CYP3A4
ABCB1	IGKV2D-29
ABCC1	KRAS
ABCC1	CYP2C9
ABCC1	PPIG
ABCC1	CDH1
ABCC1	STAT3
ABCC1	TP53
ABCC1	ERBB2
ABCC1	EGFR
ABCC1	CASP3
ABCC1	SOX2
ABCC1	PSEN1
ABCC1	CAV1
ABCC1	DPP4
ABCC1	CYP2C19
ABCC1	GAPDH
ABCC1	BCL2
ABCC1	HIF1A
ABCC1	CYP2D6
ABCC1	DHFR
ABCC1	CD44
ABCC1	ACTB
ABCC1	PROM1
ABCC1	AKT1
ABCC1	CYP3A4
ABCC1	CTNNB1
ABCC1	ABCG2
ABCG2	CFTR
ABCG2	NFKB1
ABCG2	CCND1
ABCG2	TWIST1
ABCG2	HSPB1
ABCG2	KRAS
ABCG2	POU5F1
ABCG2	CYP2C9
ABCG2	PPIG
ABCG2	CDH1
ABCG2	EPCAM
ABCG2	KDR
ABCG2	FGF2
ABCG2	STAT3
ABCG2	EGF
ABCG2	TP53
ABCG2	ERBB2
ABCG2	SOD1
ABCG2	EGFR
ABCG2	GJA1
ABCG2	PPARG
ABCG2	HMGCR
ABCG2	KIT
ABCG2	ALB
ABCG2	ANXA5
ABCG2	SHH
ABCG2	HPRT1
ABCG2	MGMT
ABCG2	CD34
ABCG2	CASP3
ABCG2	MET
ABCG2	EZH2
ABCG2	SOX2
ABCG2	BSG
ABCG2	HSP90AA1
ABCG2	CYP1A2
ABCG2	FN1
ABCG2	OCLN
ABCG2	KRT19
ABCG2	PARP1
ABCG2	NES
ABCG2	MCL1
ABCG2	CYP2C19
ABCG2	PTEN
ABCG2	MMP9
ABCG2	ENG
ABCG2	BCL2L1
ABCG2	TFRC
ABCG2	CYP1A1
ABCG2	GAPDH
ABCG2	INS
ABCG2	BCL2
ABCG2	IL6
ABCG2	CXCR4
ABCG2	ADIPOQ
ABCG2	DHFR
ABCG2	CD44
ABCG2	ESR1
ABCG2	PTPRC
ABCG2	SLC2A1
ABCG2	BRCA1
ABCG2	BRAF
ABCG2	PROM1
ABCG2	HIF1A
ABCG2	CYP2E1
ABCG2	AKT1
ABCG2	PECAM1
ABCG2	ACTB
ABCG2	CTNNB1
ABCG2	CYP2D6
ABCG2	IGF1R
ABCG2	NOTCH1
ABCG2	CYP3A4
ABO	FUT3
ACE	CD4
ACE	SIRT1
ACE	MAPK1
ACE	HMOX1
ACE	TIMP1
ACE	MMP2
ACE	PLAT
ACE	TGFB1
ACE	SERPINE1
ACE	MPO
ACE	CSF3
ACE	CCL2
ACE	NFKB1
ACE	IL2
ACE	IFNG
ACE	IL4
ACE	NR3C1
ACE	TFPI
ACE	APOB
ACE	CTSD
ACE	APOA1
ACE	TTR
ACE	FGF23
ACE	C3
ACE	CD68
ACE	APOE
ACE	EPO
ACE	CRP
ACE	NTS
ACE	CYP2C9
ACE	PPIG
ACE	VWF
ACE	SLC6A4
ACE	SMAD2
ACE	TIMP2
ACE	TYR
ACE	IL1A
ACE	IL1B
ACE	SELP
ACE	KDR
ACE	CD80
ACE	BCHE
ACE	FGF2
ACE	STAT3
ACE	ICAM1
ACE	TP53
ACE	ERBB2
ACE	REN
ACE	EGFR
ACE	IFNA1
ACE	IL18
ACE	APP
ACE	AKR1B1
ACE	SST
ACE	PPARG
ACE	HMGCR
ACE	BDNF
ACE	NPY
ACE	CCR5
ACE	BCL2
ACE	UMOD
ACE	IFNA2
ACE	CD36
ACE	RHOA
ACE	CYCS
ACE	CD34
ACE	IFNB1
ACE	MTOR
ACE	SPP1
ACE	AGER
ACE	NOS1
ACE	HP
ACE	CXCL10
ACE	FOS
ACE	CYP2C19
ACE	SERPINF2
ACE	CYP2D6
ACE	CASP3
ACE	PECAM1
ACE	CAV1
ACE	JUN
ACE	BSG
ACE	APOL1
ACE	CTSB
ACE	FN1
ACE	ELN
ACE	CTRL
ACE	HIF1A
ACE	CFI
ACE	CTSL
ACE	WNK1
ACE	SLC6A20
ACE	MB
ACE	MAOA
ACE	ESR1
ACE	CYBB
ACE	HSP90AA1
ACE	IGF1
ACE	ENG
ACE	CDC42
ACE	TLR4
ACE	CCN2
ACE	CYP3A4
ACE	GAPDH
ACE	PPARA
ACE	CXCL8
ACE	HSPA5
ACE	SMAD3
ACE	MAS1
ACE	CD8A
ACE	POMC
ACE	PTGS2
ACE	AVP
ACE	MMP1
ACE	IL10
ACE	LEP
ACE	PLG
ACE	IRS1
ACE	GLP1R
ACE	ADIPOQ
ACE	AKT1
ACE	IL17A
ACE	F2
ACE	F3
ACE	TNNI3
ACE	COMT
ACE	PTH
ACE	GCG
ACE	MGAM
ACE	CLEC4M
ACE	SLC6A19
ACE	GPT
ACE	TNF
ACE	NOS3
ACE	MMP9
ACE	ACHE
ACE	CALM3
ACE	ACTB
ACE	IL6
ACE	EDN1
ACE	SLC5A2
ACE	TAC1
ACE	CLTRN
ACE	FURIN
ACE	NPPB
ACE	ANPEP
ACE	MTHFR
ACE	ADAM17
ACE	KLK4
ACE	INS
ACE	TMPRSS2
ACE	DPP4
ACE	MME
ACE	NR3C2
ACE	ALB
ACE	AGTR2
ACE	ACE2
ACE	AGTR1
ACE	KNG1
ACE	AGT
ACE2	CFTR
ACE2	CD4
ACE2	SIRT1
ACE2	MEFV
ACE2	PLAT
ACE2	TGFB1
ACE2	SERPINE1
ACE2	MPO
ACE2	CSF3
ACE2	CCL2
ACE2	VTN
ACE2	NFKB1
ACE2	IL2
ACE2	IFNG
ACE2	IL4
ACE2	LTF
ACE2	TFPI
ACE2	APOA1
ACE2	SH2D3A
ACE2	CD68
ACE2	APOE
ACE2	CRP
ACE2	NTS
ACE2	VWF
ACE2	SPECC1
ACE2	MPP5
ACE2	TYR
ACE2	IL1A
ACE2	IL1B
ACE2	SELP
ACE2	IL7
ACE2	PIKFYVE
ACE2	STAT3
ACE2	ICAM1
ACE2	NRP1
ACE2	ITIH4
ACE2	REN
ACE2	EGFR
ACE2	IFNA1
ACE2	IL18
ACE2	CRYGC
ACE2	TMPRSS11D
ACE2	ASZ1
ACE2	APP
ACE2	PPARG
ACE2	CALM3
ACE2	CCR5
ACE2	STAT5B
ACE2	TPCN2
ACE2	ALB
ACE2	PF4
ACE2	LZTFL1
ACE2	TLR3
ACE2	CSF2
ACE2	NOS3
ACE2	ANPEP
ACE2	ACHE
ACE2	IL13
ACE2	SLC6A19
ACE2	CXCL10
ACE2	CXCL8
ACE2	F2
ACE2	PLG
ACE2	ADAM17
ACE2	XCR1
ACE2	CASP3
ACE2	TLR8
ACE2	LEP
ACE2	CD209
ACE2	CLEC4M
ACE2	APOL1
ACE2	SH2D3C
ACE2	HBA1
ACE2	HSPA5
ACE2	PPP1CA
ACE2	KLK4
ACE2	CLEC4G
ACE2	SLC5A2
ACE2	IFNL1
ACE2	BSG
ACE2	F3
ACE2	TMPRSS11A
ACE2	NLRP3
ACE2	STAT5A
ACE2	TNNI3
ACE2	CTSL
ACE2	CTSB
ACE2	SLC6A20
ACE2	FN1
ACE2	CCR9
ACE2	FAM3B
ACE2	NR3C2
ACE2	DNMT1
ACE2	MB
ACE2	DPP4
ACE2	STAT1
ACE2	AGT
ACE2	PTGS2
ACE2	FCGR3A
ACE2	CCN2
ACE2	IL6R
ACE2	CD2
ACE2	AGTR2
ACE2	ADAMTS13
ACE2	MMP9
ACE2	ENG
ACE2	MBL2
ACE2	TLR4
ACE2	AR
ACE2	AGER
ACE2	CDSN
ACE2	NPPB
ACE2	CYBB
ACE2	EDN1
ACE2	DDX58
ACE2	IFNA2
ACE2	IFNB1
ACE2	TLR7
ACE2	JAK2
ACE2	TFRC
ACE2	GPT
ACE2	HLA-A
ACE2	GAPDH
ACE2	INS
ACE2	TMPRSS2
ACE2	MX1
ACE2	IFITM3
ACE2	IL6
ACE2	CD8A
ACE2	GCG
ACE2	OAS1
ACE2	HIF1A
ACE2	CCL4
ACE2	CASP1
ACE2	ELANE
ACE2	CYP3A4
ACE2	ISG15
ACE2	FCGR3B
ACE2	ACTB
ACE2	CCL5
ACE2	JAK1
ACE2	AKT1
ACE2	NCAM1
ACE2	IFIH1
ACE2	PRSS57
ACE2	IRF3
ACE2	CALM1
ACE2	IL17A
ACE2	ESR1
ACE2	CCL3
ACE2	VIM
ACE2	MAS1
ACE2	CTRL
ACE2	IL10
ACE2	PDYN
ACE2	TMPRSS4
ACE2	TNF
ACE2	FURIN
ACE2	KNG1
ACE2	MME
ACE2	AGTR1
ACHE	NGFR
ACHE	HMOX1
ACHE	GSR
ACHE	IFNG
ACHE	APOE
ACHE	GFAP
ACHE	PPIG
ACHE	SYP
ACHE	TYR
ACHE	IL1B
ACHE	CP
ACHE	SLC6A3
ACHE	EGFR
ACHE	GNRH1
ACHE	APP
ACHE	SST
ACHE	PPARG
ACHE	ALB
ACHE	NFE2L2
ACHE	FOS
ACHE	CYP3A4
ACHE	CYP2D6
ACHE	HTT
ACHE	CYCS
ACHE	MME
ACHE	SERPINA3
ACHE	IL10
ACHE	ADA
ACHE	GDNF
ACHE	HTR1A
ACHE	BCL2
ACHE	CAV1
ACHE	EDN1
ACHE	COMT
ACHE	FN1
ACHE	PSEN2
ACHE	AKT1
ACHE	CD2AP
ACHE	PTGS2
ACHE	CREB1
ACHE	NPY
ACHE	TNF
ACHE	INS
ACHE	CASP3
ACHE	SNCA
ACHE	CA1
ACHE	IL6
ACHE	VIP
ACHE	TAC1
ACHE	TH
ACHE	AFP
ACHE	BDNF
ACHE	GPT
ACHE	PSEN1
ACHE	MAOA
ACHE	MGAM
ACHE	MAPT
ACHE	CHAT
ACPP	TTR
ACPP	KLK3
ACPP	AR
ACPP	TMPRSS2
ACR	ALB
ACR	SERPINA5
ACSS2	SIRT1
ACSS2	SLC2A1
ACSS2	CD36
ACSS2	G6PD
ACSS2	PPARA
ACSS2	HSP90AA1
ACSS2	NOS3
ACSS2	GAPDH
ACSS2	PPARG
ACSS2	IVD
ACSS2	SOD2
ACSS2	TP53
ACSS2	HIF1A
ACSS2	HMGCR
ACSS2	EP300
ACSS2	FASN
ACTB	CFTR
ACTB	CD4
ACTB	CDH17
ACTB	NGFR
ACTB	SIRT1
ACTB	MAPK1
ACTB	HMOX1
ACTB	EEF1A2
ACTB	TIMP1
ACTB	MMP2
ACTB	MEFV
ACTB	PLAT
ACTB	GSR
ACTB	FBL
ACTB	TGFB1
ACTB	HGF
ACTB	SERPINE1
ACTB	GCK
ACTB	MPO
ACTB	CSF3
ACTB	CCL2
ACTB	VTN
ACTB	CD38
ACTB	NFKB1
ACTB	IL2
ACTB	CCND1
ACTB	IFNG
ACTB	IL4
ACTB	NR3C1
ACTB	APOB
ACTB	CTSD
ACTB	APOA1
ACTB	TTR
ACTB	EGR1
ACTB	TNFSF10
ACTB	FLT3
ACTB	TWIST1
ACTB	SOX9
ACTB	C3
ACTB	PYCARD
ACTB	HSPB1
ACTB	LIF
ACTB	CD68
ACTB	APOE
ACTB	EPO
ACTB	GFAP
ACTB	G6PC
ACTB	KRAS
ACTB	CCNB1
ACTB	NT5E
ACTB	CDK4
ACTB	MDM2
ACTB	POU5F1
ACTB	MMP13
ACTB	PPIG
ACTB	VWF
ACTB	CDH1
ACTB	FLT4
ACTB	SMAD2
ACTB	TIMP2
ACTB	SYP
ACTB	EP300
ACTB	TYR
ACTB	IL1A
ACTB	IL1B
ACTB	EPCAM
ACTB	IL7
ACTB	KDR
ACTB	PIK3CA
ACTB	CD80
ACTB	FGF2
ACTB	STAT3
ACTB	ICAM1
ACTB	EGF
ACTB	ITIH4
ACTB	CDK2
ACTB	RB1
ACTB	TP53
ACTB	ERBB2
ACTB	SOD1
ACTB	SLC6A3
ACTB	REN
ACTB	EGFR
ACTB	IFNA1
ACTB	IL18
ACTB	MYCN
ACTB	CRYGC
ACTB	GJA1
ACTB	APP
ACTB	AKR1B1
ACTB	SST
ACTB	PPARG
ACTB	HMGCR
ACTB	KIT
ACTB	CALM3
ACTB	CCR5
ACTB	STAT5B
ACTB	NCKIPSD
ACTB	ALB
ACTB	ANXA5
ACTB	TLR3
ACTB	IL3
ACTB	CSF2
ACTB	SHH
ACTB	NOS3
ACTB	TSC1
ACTB	HPRT1
ACTB	MMP3
ACTB	ANPEP
ACTB	RUNX1
ACTB	MGMT
ACTB	PRL
ACTB	MAP2K1
ACTB	INSR
ACTB	FASN
ACTB	IRS1
ACTB	IL13
ACTB	CXCL10
ACTB	FOS
ACTB	CXCL8
ACTB	CYCS
ACTB	PLG
ACTB	TERT
ACTB	ADAM17
ACTB	CD34
ACTB	CASP3
ACTB	LEP
ACTB	CD19
ACTB	KHDRBS1
ACTB	KLK3
ACTB	MET
ACTB	NQO1
ACTB	EZH2
ACTB	MMP1
ACTB	SOX2
ACTB	HSPA5
ACTB	TCHP
ACTB	CD28
ACTB	PPP1CA
ACTB	PSEN1
ACTB	NOS2
ACTB	CSF1
ACTB	SP1
ACTB	CASP9
ACTB	LEPR
ACTB	CD86
ACTB	SMAD3
ACTB	SERPINA5
ACTB	BSG
ACTB	HSP90AA1
ACTB	CDKN3
ACTB	CHAT
ACTB	NLRP3
ACTB	CAV1
ACTB	HSPD1
ACTB	MAOA
ACTB	MAPT
ACTB	STAT5A
ACTB	SMAD4
ACTB	TNNI3
ACTB	CTSL
ACTB	HMGB1
ACTB	CTSB
ACTB	FN1
ACTB	HTT
ACTB	OCLN
ACTB	HP
ACTB	RAC1
ACTB	PTBP1
ACTB	EPHA2
ACTB	CASP8
ACTB	ELN
ACTB	DNMT1
ACTB	MAP2
ACTB	DPP4
ACTB	STAT1
ACTB	MT-CO1
ACTB	COMT
ACTB	MT-CYB
ACTB	MTOR
ACTB	MT-CO2
ACTB	DMD
ACTB	KRT19
ACTB	AGT
ACTB	PARP1
ACTB	ENAH
ACTB	PRKN
ACTB	PTGS2
ACTB	FASLG
ACTB	FCGR3A
ACTB	CCN2
ACTB	NES
ACTB	BGLAP
ACTB	LMNA
ACTB	IL6R
ACTB	MCL1
ACTB	CNR1
ACTB	NRAS
ACTB	JUN
ACTB	IFIT1
ACTB	PTEN
ACTB	CD40
ACTB	MMP9
ACTB	PLAU
ACTB	ADA
ACTB	ENG
ACTB	HDAC1
ACTB	DES
ACTB	TLR4
ACTB	ALOX5
ACTB	TXN
ACTB	AR
ACTB	MAP1LC3A
ACTB	AGER
ACTB	BCL2L1
ACTB	FOXP3
ACTB	SLC3A2
ACTB	CYBB
ACTB	WT1
ACTB	EDN1
ACTB	FOXO1
ACTB	DDX58
ACTB	BRCA2
ACTB	IFNA2
ACTB	IFNB1
ACTB	TLR7
ACTB	IGFBP3
ACTB	TH
ACTB	CD274
ACTB	JAK2
ACTB	SQSTM1
ACTB	TFRC
ACTB	IGF1
ACTB	G6PD
ACTB	GPT
ACTB	CYP1A1
ACTB	SPP1
ACTB	CDK1
ACTB	MAPK8
ACTB	AFP
ACTB	CXCL12
ACTB	YWHAZ
ACTB	CYP19A1
ACTB	HLA-A
ACTB	GAPDH
ACTB	NFE2L2
ACTB	INS
ACTB	PTK2B
ACTB	ITGB2
ACTB	MBP
ACTB	RNASE1
ACTB	BCL2
ACTB	TMPRSS2
ACTB	MX1
ACTB	TNFSF11
ACTB	POMC
ACTB	RELA
ACTB	NPY
ACTB	CDKN1A
ACTB	PPARA
ACTB	IL6
ACTB	DNASE1
ACTB	CD8A
ACTB	CXCR4
ACTB	GCG
ACTB	CREB1
ACTB	OAS1
ACTB	ADIPOQ
ACTB	IGF2
ACTB	MECP2
ACTB	PRF1
ACTB	CD44
ACTB	TNF
ACTB	AGTR1
ACTB	PRNP
ACTB	RHOA
ACTB	TGFA
ACTB	ESR1
ACTB	HRAS
ACTB	HDAC9
ACTB	GDNF
ACTB	FGFR2
ACTB	PTPRC
ACTB	TOP2A
ACTB	IL10
ACTB	BDNF
ACTB	CD36
ACTB	SLC2A1
ACTB	MME
ACTB	CDKN2A
ACTB	BRCA1
ACTB	BRAF
ACTB	PROM1
ACTB	ANGPT1
ACTB	CA1
ACTB	CASP1
ACTB	GSDMD
ACTB	FCGR3B
ACTB	TXNRD1
ACTB	ENO2
ACTB	HIF1A
ACTB	CYP2E1
ACTB	NR4A1
ACTB	VIM
ACTB	SOD2
ACTB	AKT1
ACTB	PECAM1
ACTB	CTRL
ACTB	TRPV1
ACTB	ELANE
ACTB	FPR1
ACTB	IRF3
ACTB	CCL5
ACTB	GRIN2B
ACTB	CCL3
ACTB	NOS1
ACTB	LOC102723407
ACTB	NCAM1
ACTB	CCNA2
ACTB	CCL4
ACTB	FURIN
ACTB	BTK
ACTB	MUC1
ACTB	MUC5AC
ACTB	PTPN11
ACTB	RAD51
ACTB	HBB
ACTB	RPGR
ACTB	CTLA4
ACTB	FAS
ACTB	CYP3A4
ACTB	LPL
ACTB	KITLG
ACTB	IFIH1
ACTB	SELL
ACTB	CALM2
ACTB	JAK1
ACTB	ISG15
ACTB	IGF1R
ACTB	NOTCH1
ACTB	IL17A
ACTB	SNCA
ACTB	ITGAM
ACTB	CTNNB1
ACTB	CDC42
ADA	CD4
ADA	DHODH
ADA	MPO
ADA	CD38
ADA	IL2
ADA	IFNG
ADA	APOB
ADA	CRP
ADA	NT5E
ADA	IL1B
ADA	BCHE
ADA	IFNA1
ADA	ALB
ADA	HPRT1
ADA	CD34
ADA	DPP4
ADA	PTGS2
ADA	G6PD
ADA	ASPG
ADA	IL10
ADA	DDX58
ADA	CD274
ADA	IL6
ADA	INS
ADA	GPT
ADA	TNF
ADA	IFIH1
ADA	CD8A
ADA	PTPRC
ADA	IL2RG
ADA	DHFR
ADAM17	CD4
ADAM17	NGFR
ADAM17	MAPK1
ADAM17	TIMP1
ADAM17	MMP2
ADAM17	TGFB1
ADAM17	CCL2
ADAM17	NFKB1
ADAM17	IL2
ADAM17	IFNG
ADAM17	MMP8
ADAM17	MMP13
ADAM17	CDH1
ADAM17	TIMP2
ADAM17	IL1A
ADAM17	IL1B
ADAM17	NECTIN1
ADAM17	STAT3
ADAM17	ICAM1
ADAM17	EGF
ADAM17	ERBB2
ADAM17	REN
ADAM17	EGFR
ADAM17	IL18
ADAM17	APP
ADAM17	ALB
ADAM17	SHH
ADAM17	MMP3
ADAM17	CXCL8
ADAM17	CASP3
ADAM17	CTNNB1
ADAM17	INS
ADAM17	FCGR3B
ADAM17	SP1
ADAM17	KNG1
ADAM17	CTSB
ADAM17	BSG
ADAM17	GAPDH
ADAM17	FCGR3A
ADAM17	CD8A
ADAM17	MMP1
ADAM17	CD44
ADAM17	TLR4
ADAM17	FN1
ADAM17	HIF1A
ADAM17	MAPT
ADAM17	IL10
ADAM17	BCL2
ADAM17	CTSL
ADAM17	PTGS2
ADAM17	DPP4
ADAM17	AKT1
ADAM17	PSEN2
ADAM17	CXCR6
ADAM17	CLTRN
ADAM17	AGTR1
ADAM17	IL6R
ADAM17	MMP9
ADAM17	IL6
ADAM17	AGT
ADAM17	PSEN1
ADAM17	SELL
ADAM17	TGFA
ADAM17	TMPRSS2
ADAM17	FURIN
ADAM17	TNF
ADAM17	NOTCH1
ADAM8	CP
ADAM8	MMP9
ADAM8	ITGB2
ADAM8	ITGAM
ADAMTS13	PLAT
ADAMTS13	SERPINE1
ADAMTS13	C5
ADAMTS13	MPO
ADAMTS13	CSF3
ADAMTS13	TFPI
ADAMTS13	C3
ADAMTS13	CRP
ADAMTS13	VWF
ADAMTS13	SELP
ADAMTS13	ALB
ADAMTS13	PF4
ADAMTS13	F2
ADAMTS13	PLG
ADAMTS13	SERPINF2
ADAMTS13	F3
ADAMTS13	HP
ADAMTS13	ITGAL
ADAMTS13	F8
ADAMTS13	TNF
ADAMTS13	FURIN
ADAMTS13	ITGAM
ADAMTS13	ITGB2
ADAMTS13	GPT
ADAMTS13	IL6
ADAMTS13	F10
ADAMTS13	CD44
ADAMTS13	CFI
ADAMTS2	TIMP1
ADAMTS2	MMP2
ADAMTS2	COMP
ADAMTS2	TIMP2
ADAMTS2	FLT4
ADAMTS2	MMP3
ADAMTS2	ELN
ADAMTS2	MMP13
ADAMTS2	FURIN
ADAMTS2	COL11A2
ADAMTS2	FN1
ADIPOQ	CD4
ADIPOQ	SIRT1
ADIPOQ	HMOX1
ADIPOQ	TIMP1
ADIPOQ	AMH
ADIPOQ	TGFB1
ADIPOQ	HGF
ADIPOQ	SERPINE1
ADIPOQ	GCK
ADIPOQ	MPO
ADIPOQ	CCL2
ADIPOQ	NFKB1
ADIPOQ	IL2
ADIPOQ	IFNG
ADIPOQ	IL4
ADIPOQ	NR3C1
ADIPOQ	APOB
ADIPOQ	APOA1
ADIPOQ	FGF23
ADIPOQ	C3
ADIPOQ	GGT1
ADIPOQ	CD68
ADIPOQ	APOE
ADIPOQ	G6PC
ADIPOQ	CRP
ADIPOQ	IL1RN
ADIPOQ	VWF
ADIPOQ	TIMP2
ADIPOQ	EP300
ADIPOQ	IL1A
ADIPOQ	IL1B
ADIPOQ	SELP
ADIPOQ	FGF2
ADIPOQ	CP
ADIPOQ	STAT3
ADIPOQ	ICAM1
ADIPOQ	TP53
ADIPOQ	REN
ADIPOQ	GNRH1
ADIPOQ	IL18
ADIPOQ	PPARG
ADIPOQ	HMGCR
ADIPOQ	HCRT
ADIPOQ	ALB
ADIPOQ	ANXA5
ADIPOQ	NOS3
ADIPOQ	MMP3
ADIPOQ	PRL
ADIPOQ	INSR
ADIPOQ	FASN
ADIPOQ	IRS1
ADIPOQ	IL13
ADIPOQ	CXCL10
ADIPOQ	CXCL8
ADIPOQ	F2
ADIPOQ	PLG
ADIPOQ	CD34
ADIPOQ	CASP3
ADIPOQ	LEP
ADIPOQ	CSF1
ADIPOQ	SLC5A2
ADIPOQ	LEPR
ADIPOQ	CD86
ADIPOQ	CAV1
ADIPOQ	PRKAA1
ADIPOQ	FN1
ADIPOQ	HP
ADIPOQ	DPP4
ADIPOQ	STAT1
ADIPOQ	MTOR
ADIPOQ	AGT
ADIPOQ	PTGS2
ADIPOQ	BGLAP
ADIPOQ	JUN
ADIPOQ	PRKAA2
ADIPOQ	MMP9
ADIPOQ	GLP1R
ADIPOQ	TLR4
ADIPOQ	NPPB
ADIPOQ	EDN1
ADIPOQ	FOXO1
ADIPOQ	IL2RA
ADIPOQ	SHBG
ADIPOQ	IGFBP3
ADIPOQ	JAK2
ADIPOQ	IGF1
ADIPOQ	G6PD
ADIPOQ	GPT
ADIPOQ	SPP1
ADIPOQ	MAPK8
ADIPOQ	CXCL12
ADIPOQ	CYP19A1
ADIPOQ	GAPDH
ADIPOQ	NFE2L2
ADIPOQ	INS
ADIPOQ	BCL2
ADIPOQ	TNFSF11
ADIPOQ	POMC
ADIPOQ	NPY
ADIPOQ	CDKN1A
ADIPOQ	PPARA
ADIPOQ	IL6
ADIPOQ	GGT2
ADIPOQ	CD8A
ADIPOQ	CXCR4
ADIPOQ	GCG
ADIPOQ	CREB1
ADIPOQ	FPR1
ADIPOQ	IGF1R
ADIPOQ	SLC2A1
ADIPOQ	GGTLC3
ADIPOQ	IGF2
ADIPOQ	PTPRC
ADIPOQ	AGTR1
ADIPOQ	PECAM1
ADIPOQ	BDNF
ADIPOQ	CTNNB1
ADIPOQ	MGAM
ADIPOQ	HIF1A
ADIPOQ	CCL5
ADIPOQ	IL17A
ADIPOQ	PTH
ADIPOQ	ESR1
ADIPOQ	CYP2E1
ADIPOQ	CCL3
ADIPOQ	AKT1
ADIPOQ	LPL
ADIPOQ	CD36
ADIPOQ	IL10
ADIPOQ	TNF
AFP	CD4
AFP	KRT20
AFP	SIRT1
AFP	CHGA
AFP	MMP2
AFP	TG
AFP	TGFB1
AFP	HGF
AFP	VTN
AFP	CCND1
AFP	IFNG
AFP	APOB
AFP	APOA1
AFP	TTR
AFP	GGT1
AFP	CD68
AFP	GFAP
AFP	G6PC
AFP	CRP
AFP	NTS
AFP	KRAS
AFP	POU5F1
AFP	CDH1
AFP	SYP
AFP	TYR
AFP	EPCAM
AFP	KDR
AFP	TNFRSF8
AFP	BCHE
AFP	FGF2
AFP	CP
AFP	STAT3
AFP	EGF
AFP	TP53
AFP	ERBB2
AFP	EGFR
AFP	IFNA1
AFP	KIT
AFP	CCR5
AFP	ALB
AFP	PRL
AFP	FOS
AFP	CYCS
AFP	F2
AFP	PLG
AFP	PSG1
AFP	TERT
AFP	CD34
AFP	CASP3
AFP	KLK3
AFP	MET
AFP	SOX2
AFP	F3
AFP	PDCD1
AFP	CYP1A2
AFP	FN1
AFP	HP
AFP	MB
AFP	KRT19
AFP	NES
AFP	JUN
AFP	PTEN
AFP	MMP9
AFP	TLR4
AFP	WT1
AFP	SHBG
AFP	CD274
AFP	GPT
AFP	SPP1
AFP	CXCR4
AFP	IL10
AFP	LRP2
AFP	TNF
AFP	SERPINA3
AFP	PTPRC
AFP	ESR1
AFP	BCL2
AFP	AKT1
AFP	PECAM1
AFP	CD44
AFP	CD8A
AFP	NCAM1
AFP	MME
AFP	CYP3A4
AFP	IL6
AFP	PROM1
AFP	KNG1
AFP	GAPDH
AFP	CTNNB1
AFP	MUC1
AFP	IGF2
AFP	ENO2
AFP	TF
AFP	INS
AGER	CD4
AGER	MAPK1
AGER	MEFV
AGER	TGFB1
AGER	SERPINE1
AGER	MPO
AGER	CCL2
AGER	NFKB1
AGER	IFNG
AGER	IL4
AGER	TTR
AGER	CD68
AGER	APOE
AGER	CRP
AGER	KRAS
AGER	VWF
AGER	IL1A
AGER	IL1B
AGER	SELP
AGER	FGF2
AGER	STAT3
AGER	ICAM1
AGER	NRP1
AGER	TP53
AGER	REN
AGER	EGFR
AGER	IL18
AGER	APP
AGER	AKR1B1
AGER	PPARG
AGER	ALB
AGER	TLR3
AGER	NOS3
AGER	CXCL8
AGER	CASP3
AGER	PSEN1
AGER	NLRP3
AGER	CAV1
AGER	HMGB1
AGER	CTSB
AGER	ITGAL
AGER	AGT
AGER	PTGS2
AGER	CCN2
AGER	NRAS
AGER	JUN
AGER	MMP9
AGER	TLR4
AGER	BCL2
AGER	CD44
AGER	CCL5
AGER	CXCR4
AGER	ITGAM
AGER	BDNF
AGER	RHOA
AGER	FPR1
AGER	TMPRSS2
AGER	INS
AGER	IL10
AGER	CASP1
AGER	ESR1
AGER	MME
AGER	AKT1
AGER	CXCL12
AGER	RELA
AGER	TNF
AGER	IL6
AGER	CD36
AGER	ITGB2
AGER	SAA1
AGER	HRAS
AGER	JAK2
AGER	CYBB
AGT	CD4
AGT	SIRT1
AGT	MAPK1
AGT	HMOX1
AGT	OXT
AGT	TIMP1
AGT	MMP2
AGT	PLAT
AGT	TGFB1
AGT	COMP
AGT	HGF
AGT	SERPINE1
AGT	C5
AGT	MPO
AGT	CSF3
AGT	CCL2
AGT	VTN
AGT	NFKB1
AGT	IL2
AGT	IFNG
AGT	IL4
AGT	NR3C1
AGT	APOB
AGT	CTSD
AGT	APOA1
AGT	TTR
AGT	FGF23
AGT	EGR1
AGT	C3
AGT	CD68
AGT	APOE
AGT	EPO
AGT	GFAP
AGT	CRP
AGT	NTS
AGT	VWF
AGT	SMAD2
AGT	TIMP2
AGT	IL1A
AGT	IL1B
AGT	SELP
AGT	KDR
AGT	FGF2
AGT	STAT3
AGT	ICAM1
AGT	EGF
AGT	TP53
AGT	REN
AGT	EGFR
AGT	GNRH1
AGT	IL18
AGT	GJA1
AGT	APP
AGT	AKR1B1
AGT	SST
AGT	PPARG
AGT	HMGCR
AGT	CALM3
AGT	CCR5
AGT	HCRT
AGT	CXCR1
AGT	ALB
AGT	PF4
AGT	IL3
AGT	NOS3
AGT	MMP3
AGT	ANPEP
AGT	PRL
AGT	MAP2K1
AGT	IRS1
AGT	IL13
AGT	SLC6A19
AGT	CXCL10
AGT	FOS
AGT	CXCL8
AGT	CYCS
AGT	F2
AGT	PLG
AGT	XCR1
AGT	CASP3
AGT	LEP
AGT	TAC1
AGT	MMP1
AGT	SOX2
AGT	HSPA5
AGT	KLK4
AGT	NOS2
AGT	SLC5A2
AGT	LEPR
AGT	GAST
AGT	SMAD3
AGT	BSG
AGT	F3
AGT	NLRP3
AGT	CAV1
AGT	SMAD4
AGT	TNNI3
AGT	CTSL
AGT	CTSB
AGT	FN1
AGT	C5AR1
AGT	HP
AGT	CCR9
AGT	NR3C2
AGT	ELN
AGT	MB
AGT	DPP4
AGT	STAT1
AGT	MTOR
AGT	PTPRC
AGT	ITGAM
AGT	PTEN
AGT	PIK3CD
AGT	PTK2B
AGT	CCL3
AGT	FOXO1
AGT	CTRL
AGT	CD14
AGT	TH
AGT	VIP
AGT	MAPK8
AGT	TF
AGT	CASP1
AGT	SOD2
AGT	CD36
AGT	LRP2
AGT	CD8A
AGT	ANGPT1
AGT	ESR1
AGT	CTNNB1
AGT	GPT
AGT	GLP1R
AGT	PECAM1
AGT	NFE2L2
AGT	CREB1
AGT	SAA1
AGT	IL17A
AGT	JAK2
AGT	BCL2
AGT	CXCR6
AGT	FPR1
AGT	PTH
AGT	BTK
AGT	CD44
AGT	NOS1
AGT	BDNF
AGT	PTGS2
AGT	SPP1
AGT	IL10
AGT	CLTRN
AGT	TXN
AGT	JUN
AGT	RHOA
AGT	HTR2A
AGT	CCL4
AGT	IGF1
AGT	HIF1A
AGT	CNR1
AGT	GAPDH
AGT	MMP9
AGT	CXCL12
AGT	FURIN
AGT	NPPB
AGT	CCL5
AGT	PDYN
AGT	TMPRSS2
AGT	CCN2
AGT	GCG
AGT	PPARA
AGT	CYBB
AGT	NPY
AGT	IL6
AGT	AKT1
AGT	AVP
AGT	TNF
AGT	INS
AGT	TLR4
AGT	POMC
AGT	CXCR4
AGT	EDN1
AGT	MME
AGT	MAS1
AGT	KNG1
AGT	AGTR2
AGT	AGTR1
AGTR1	CD4
AGTR1	MAPK1
AGTR1	OXT
AGTR1	MMP2
AGTR1	PLAT
AGTR1	TGFB1
AGTR1	SERPINE1
AGTR1	C5
AGTR1	CCL2
AGTR1	NFKB1
AGTR1	APOB
AGTR1	C3
AGTR1	APOE
AGTR1	CRP
AGTR1	NTS
AGTR1	SMAD2
AGTR1	IL1B
AGTR1	KDR
AGTR1	STAT3
AGTR1	ICAM1
AGTR1	REN
AGTR1	EGFR
AGTR1	GNRH1
AGTR1	APP
AGTR1	SST
AGTR1	PPARG
AGTR1	CALM3
AGTR1	HCRT
AGTR1	ALB
AGTR1	NOS3
AGTR1	ANPEP
AGTR1	CXCL8
AGTR1	F2
AGTR1	XCR1
AGTR1	LEP
AGTR1	TAC1
AGTR1	KLK4
AGTR1	NOS2
AGTR1	GAST
AGTR1	F3
AGTR1	CAV1
AGTR1	FN1
AGTR1	C5AR1
AGTR1	NR3C2
AGTR1	DPP4
AGTR1	PTGS2
AGTR1	CCN2
AGTR1	CNR1
AGTR1	JUN
AGTR1	AGTR2
AGTR1	MMP9
AGTR1	CYBB
AGTR1	EDN1
AGTR1	AVP
AGTR1	CLTRN
AGTR1	JAK2
AGTR1	IGF1
AGTR1	MAPK8
AGTR1	CXCL12
AGTR1	GAPDH
AGTR1	INS
AGTR1	TMPRSS2
AGTR1	POMC
AGTR1	NPY
AGTR1	SAA1
AGTR1	IL6
AGTR1	GCG
AGTR1	TNF
AGTR1	NOS1
AGTR1	HIF1A
AGTR1	FURIN
AGTR1	IL10
AGTR1	HTR2A
AGTR1	LDLR
AGTR1	PTPN11
AGTR1	MAS1
AGTR1	BTK
AGTR1	MME
AGTR1	PDYN
AGTR1	LRP2
AGTR1	RHOA
AGTR1	AKT1
AGTR1	KNG1
AGTR2	CD4
AGTR2	MAPK1
AGTR2	TGFB1
AGTR2	C5
AGTR2	C3
AGTR2	NTS
AGTR2	FGF2
AGTR2	REN
AGTR2	APP
AGTR2	SST
AGTR2	CCR5
AGTR2	CXCR1
AGTR2	ALB
AGTR2	PF4
AGTR2	ANPEP
AGTR2	INSR
AGTR2	CXCL10
AGTR2	CXCL8
AGTR2	F2
AGTR2	IFITM1
AGTR2	BSG
AGTR2	C5AR1
AGTR2	CCR9
AGTR2	NR3C2
AGTR2	DPP4
AGTR2	CNR1
AGTR2	SLC9A6
AGTR2	FURIN
AGTR2	TNF
AGTR2	CD8A
AGTR2	MTHFR
AGTR2	MAS1
AGTR2	CXCR6
AGTR2	FPR1
AGTR2	IL6
AGTR2	CXCR4
AGTR2	SAA1
AGTR2	PDYN
AGTR2	NPY
AGTR2	CLTRN
AGTR2	CCL4
AGTR2	CXCL12
AGTR2	CCL5
AGTR2	POMC
AGTR2	TMPRSS2
AGTR2	EDN1
AGTR2	KNG1
AHI1	LZTFL1
AHI1	KIAA0319
AHI1	CENPJ
AHI1	CTNNB1
AHI1	RPGR
AHI1	JAK2
AKR1A1	SOD1
AKR1A1	MAOA
AKR1A1	GAPDH
AKR1B1	GSR
AKR1B1	GCK
AKR1B1	NFKB1
AKR1B1	G6PC
AKR1B1	SMAD2
AKR1B1	LCT
AKR1B1	STAT3
AKR1B1	SOD1
AKR1B1	REN
AKR1B1	GJA1
AKR1B1	TNF
AKR1B1	IL6
AKR1B1	PPARA
AKR1B1	NFE2L2
AKR1B1	TXN
AKR1B1	MME
AKR1B1	NQO1
AKR1B1	AKT1
AKR1B1	DPP4
AKR1B1	PTGS2
AKR1B1	SMAD4
AKR1B1	NOS3
AKR1B1	CA1
AKR1B1	GAPDH
AKR1B1	MAOA
AKR1B1	ALB
AKR1B1	ENO2
AKR1B1	G6PD
AKR1B1	PPARG
AKR1B1	SOD2
AKR1B1	INS
AKR1B1	MGAM
AKR1B1	GLB1
AKR1B1	TH
AKR1B1	DHFR
AKT1	CD4
AKT1	CDH17
AKT1	TNS1
AKT1	NGFR
AKT1	SIRT1
AKT1	MAPK1
AKT1	HMOX1
AKT1	TIMP1
AKT1	MMP2
AKT1	MEFV
AKT1	PLAT
AKT1	GSR
AKT1	AMH
AKT1	TGFB1
AKT1	HGF
AKT1	CHN2
AKT1	SERPINE1
AKT1	GCK
AKT1	MPO
AKT1	CSF3
AKT1	CCL2
AKT1	VTN
AKT1	CD38
AKT1	NFKB1
AKT1	IL2
AKT1	CCND1
AKT1	IFNG
AKT1	IL4
AKT1	NR3C1
AKT1	MLH1
AKT1	MSH2
AKT1	APOB
AKT1	CTSD
AKT1	APOA1
AKT1	EGR1
AKT1	TNFSF10
AKT1	FLT3
AKT1	TWIST1
AKT1	SOX9
AKT1	HSPB1
AKT1	LIF
AKT1	CD68
AKT1	APOE
AKT1	EPO
AKT1	GFAP
AKT1	G6PC
AKT1	CRP
AKT1	KRAS
AKT1	CCNB1
AKT1	NT5E
AKT1	CDK4
AKT1	MDM2
AKT1	POU5F1
AKT1	MMP13
AKT1	PPIG
AKT1	VWF
AKT1	CDH1
AKT1	SMAD2
AKT1	TIMP2
AKT1	SYP
AKT1	EP300
AKT1	TYR
AKT1	IL1A
AKT1	IL1B
AKT1	SELP
AKT1	EPCAM
AKT1	IL7
AKT1	KDR
AKT1	PIK3CA
AKT1	MUL1
AKT1	CD80
AKT1	PIKFYVE
AKT1	FGF2
AKT1	STAT3
AKT1	ICAM1
AKT1	EGF
AKT1	NRP1
AKT1	CDK2
AKT1	RB1
AKT1	TP53
AKT1	ERBB2
AKT1	SOD1
AKT1	SLC6A3
AKT1	REN
AKT1	EGFR
AKT1	GNRH1
AKT1	IFNA1
AKT1	IL18
AKT1	MYCN
AKT1	CRYGC
AKT1	GJA1
AKT1	APP
AKT1	SST
AKT1	PPARG
AKT1	HMGCR
AKT1	KIT
AKT1	CALM3
AKT1	CCR5
AKT1	STAT5B
AKT1	CXCR1
AKT1	ALB
AKT1	ANXA5
AKT1	TLR3
AKT1	IL3
AKT1	CSF2
AKT1	SHH
AKT1	NOS3
AKT1	TSC1
AKT1	HPRT1
AKT1	MMP3
AKT1	ANPEP
AKT1	RUNX1
AKT1	MGMT
AKT1	PRL
AKT1	MAP2K1
AKT1	INSR
AKT1	FASN
AKT1	IRS1
AKT1	IL13
AKT1	CXCL10
AKT1	IBTK
AKT1	FOS
AKT1	CXCL8
AKT1	CYCS
AKT1	RHOD
AKT1	PLG
AKT1	TERT
AKT1	CD34
AKT1	CASP3
AKT1	LEP
AKT1	CD19
AKT1	KLK3
AKT1	MET
AKT1	SH2D3C
AKT1	NQO1
AKT1	EZH2
AKT1	TAC1
AKT1	MMP1
AKT1	SOX2
AKT1	HSPA5
AKT1	TCHP
AKT1	CD28
AKT1	PPP1CA
AKT1	PSEN1
AKT1	NOS2
AKT1	CSF1
AKT1	SLC5A2
AKT1	SP1
AKT1	CASP9
AKT1	LEPR
AKT1	CD86
AKT1	SMAD3
AKT1	BSG
AKT1	F3
AKT1	PDCD1
AKT1	HSP90AA1
AKT1	CDKN3
AKT1	NLRP3
AKT1	CAV1
AKT1	MAOA
AKT1	MAPT
AKT1	STAT5A
AKT1	WNK1
AKT1	SMAD4
AKT1	TNNI3
AKT1	CTSL
AKT1	HMGB1
AKT1	CTSB
AKT1	FN1
AKT1	HTT
AKT1	OCLN
AKT1	RET
AKT1	RAC1
AKT1	NR3C2
AKT1	NF1
AKT1	CASP8
AKT1	ELN
AKT1	CD2AP
AKT1	DNMT1
AKT1	COL18A1
AKT1	MAP2
AKT1	DPP4
AKT1	STAT1
AKT1	COMT
AKT1	MT-CYB
AKT1	MTOR
AKT1	PTGS1
AKT1	MT-CO2
AKT1	KRT19
AKT1	PARP1
AKT1	PRKN
AKT1	PTGS2
AKT1	FASLG
AKT1	FCGR3A
AKT1	CCN2
AKT1	NES
AKT1	BGLAP
AKT1	LMNA
AKT1	IL6R
AKT1	MCL1
AKT1	CNR1
AKT1	NRAS
AKT1	CD40LG
AKT1	JUN
[truncated: 23,409 more rows]

## Sheet: KEGG
from	to	type	subtype
hsa:6868	hsa:7124	PPrel	activation
hsa:6868	hsa:1839	PPrel	activation
hsa:6868	hsa:3570	PPrel	activation
hsa:7124	hsa:7132	PPrel	activation
hsa:3570	hsa:3572	PPrel	activation
hsa:3570	hsa:3716	PPrel	activation
hsa:6774	hsa:4790	PPrel	activation
hsa:6774	hsa:5970	PPrel	activation
hsa:3569	hsa:3570	PPrel	activation
hsa:3569	hsa:3572	PPrel	activation
hsa:3716	hsa:6774	PPrel	activation
hsa:3716	hsa:6772	PPrel	activation
hsa:3716	hsa:6772	PPrel	phosphorylation
hsa:3716	hsa:6773	PPrel	activation
hsa:3716	hsa:6773	PPrel	phosphorylation
hsa:7098	hsa:7187	PPrel	activation
hsa:51284	hsa:3654	PPrel	activation
hsa:51284	hsa:51135	PPrel	activation
hsa:51311	hsa:3654	PPrel	activation
hsa:51311	hsa:51135	PPrel	activation
hsa:7097	hsa:4615	PPrel	activation
hsa:7099	hsa:4615	PPrel	activation
hsa:23586	hsa:57506	PPrel	activation
hsa:4615	hsa:3654	PPrel	activation
hsa:4615	hsa:51135	PPrel	activation
hsa:3654	hsa:7189	PPrel	activation
hsa:51135	hsa:7189	PPrel	activation
hsa:4790	hsa:7124	GErel	expression
hsa:4790	hsa:3569	GErel	expression
hsa:4790	hsa:3553	GErel	expression
hsa:4790	hsa:3592	GErel	expression
hsa:4790	hsa:3593	GErel	expression
hsa:4790	hsa:4314	GErel	expression
hsa:4790	hsa:4312	GErel	expression
hsa:4790	hsa:6347	GErel	expression
hsa:4790	hsa:3576	GErel	expression
hsa:4790	hsa:114548	GErel	expression
hsa:5970	hsa:7124	GErel	expression
hsa:5970	hsa:3569	GErel	expression
hsa:5970	hsa:3553	GErel	expression
hsa:5970	hsa:3592	GErel	expression
hsa:5970	hsa:3593	GErel	expression
hsa:5970	hsa:4314	GErel	expression
hsa:5970	hsa:4312	GErel	expression
hsa:5970	hsa:6347	GErel	expression
hsa:5970	hsa:3576	GErel	expression
hsa:5970	hsa:114548	GErel	expression
hsa:64135	hsa:57506	PPrel	activation
hsa:57506	hsa:7187	PPrel	activation
hsa:3661	hsa:3439	GErel	expression
hsa:3661	hsa:3440	GErel	expression
hsa:3661	hsa:3441	GErel	expression
hsa:3661	hsa:3442	GErel	expression
hsa:3661	hsa:3443	GErel	expression
hsa:3661	hsa:3444	GErel	expression
hsa:3661	hsa:3445	GErel	expression
hsa:3661	hsa:3446	GErel	expression
hsa:3661	hsa:3447	GErel	expression
hsa:3661	hsa:3448	GErel	expression
hsa:3661	hsa:3449	GErel	expression
hsa:3661	hsa:3451	GErel	expression
hsa:3661	hsa:3452	GErel	expression
hsa:3661	hsa:3456	GErel	expression
hsa:3454	hsa:3716	PPrel	binding/association
hsa:3454	hsa:7297	PPrel	binding/association
hsa:3455	hsa:3716	PPrel	binding/association
hsa:3455	hsa:7297	PPrel	binding/association
hsa:7297	hsa:6772	PPrel	activation
hsa:7297	hsa:6772	PPrel	phosphorylation
hsa:7297	hsa:6773	PPrel	activation
hsa:7297	hsa:6773	PPrel	phosphorylation
hsa:6772	hsa:10379	PPrel	binding/association
hsa:10379	hsa:103	GErel	expression
hsa:10379	hsa:4938	GErel	expression
hsa:10379	hsa:4939	GErel	expression
hsa:10379	hsa:4940	GErel	expression
hsa:10379	hsa:4599	GErel	expression
hsa:10379	hsa:4600	GErel	expression
hsa:10379	hsa:5610	GErel	expression
hsa:7189	hsa:6885	PPrel	activation
hsa:7189	hsa:23118	PPrel	activation
hsa:6885	hsa:5599	PPrel	activation
hsa:6885	hsa:5599	PPrel	indirect effect
hsa:6885	hsa:5601	PPrel	activation
hsa:6885	hsa:5601	PPrel	indirect effect
hsa:6885	hsa:5602	PPrel	activation
hsa:6885	hsa:5602	PPrel	indirect effect
hsa:6885	hsa:1147	PPrel	activation
hsa:6885	hsa:1147	PPrel	phosphorylation
hsa:6885	hsa:3551	PPrel	activation
hsa:6885	hsa:3551	PPrel	phosphorylation
hsa:6885	hsa:8517	PPrel	activation
hsa:6885	hsa:8517	PPrel	phosphorylation
hsa:9641	hsa:3661	PPrel	activation
hsa:9641	hsa:3661	PPrel	phosphorylation
hsa:29110	hsa:3661	PPrel	activation
hsa:5599	hsa:2353	PPrel	activation
hsa:5599	hsa:2353	PPrel	phosphorylation
hsa:5599	hsa:3725	PPrel	activation
hsa:5599	hsa:3725	PPrel	phosphorylation
hsa:5601	hsa:2353	PPrel	activation
hsa:5601	hsa:2353	PPrel	phosphorylation
hsa:5601	hsa:3725	PPrel	activation
hsa:5601	hsa:3725	PPrel	phosphorylation
hsa:5602	hsa:2353	PPrel	activation
hsa:5602	hsa:2353	PPrel	phosphorylation
hsa:5602	hsa:3725	PPrel	activation
hsa:5602	hsa:3725	PPrel	phosphorylation
hsa:7187	hsa:9641	PPrel	activation
hsa:7187	hsa:29110	PPrel	activation
hsa:1147	hsa:4792	PPrel	activation
hsa:1147	hsa:4792	PPrel	phosphorylation
hsa:1147	hsa:4793	PPrel	activation
hsa:1147	hsa:4793	PPrel	phosphorylation
hsa:3551	hsa:4792	PPrel	activation
hsa:3551	hsa:4792	PPrel	phosphorylation
hsa:3551	hsa:4793	PPrel	activation
hsa:3551	hsa:4793	PPrel	phosphorylation
hsa:8517	hsa:4792	PPrel	activation
hsa:8517	hsa:4792	PPrel	phosphorylation
hsa:8517	hsa:4793	PPrel	activation
hsa:8517	hsa:4793	PPrel	phosphorylation
hsa:6773	hsa:10379	PPrel	binding/association
hsa:1839	hsa:1956	PPrel	activation
hsa:7132	hsa:4792	PPrel	activation
hsa:7132	hsa:4792	PPrel	indirect effect
hsa:7132	hsa:4793	PPrel	activation
hsa:7132	hsa:4793	PPrel	indirect effect
hsa:3572	hsa:3716	PPrel	activation
hsa:728	hsa:6403	PPrel	activation
hsa:728	hsa:6403	PPrel	indirect effect
hsa:728	hsa:7450	PPrel	activation
hsa:728	hsa:7450	PPrel	indirect effect
hsa:2212	hsa:6850	PPrel	activation
hsa:2212	hsa:1432	PPrel	activation
hsa:2212	hsa:1432	PPrel	indirect effect
hsa:2212	hsa:5594	PPrel	activation
hsa:2212	hsa:5594	PPrel	indirect effect
hsa:2212	hsa:5595	PPrel	activation
hsa:2212	hsa:5595	PPrel	indirect effect
hsa:2212	hsa:5600	PPrel	activation
hsa:2212	hsa:5600	PPrel	indirect effect
hsa:2212	hsa:5603	PPrel	activation
hsa:2212	hsa:5603	PPrel	indirect effect
hsa:2212	hsa:6300	PPrel	activation
hsa:2212	hsa:6300	PPrel	indirect effect
hsa:102723407	hsa:2212	PPrel	binding/association
hsa:102723407	hsa:712	PPrel	binding/association
hsa:102723407	hsa:713	PPrel	binding/association
hsa:102723407	hsa:714	PPrel	binding/association
hsa:102723407	hsa:715	PPrel	binding/association
hsa:102723407	hsa:716	PPrel	binding/association
hsa:6850	hsa:5290	PPrel	activation
hsa:6850	hsa:5291	PPrel	activation
hsa:6850	hsa:5293	PPrel	activation
hsa:6850	hsa:5295	PPrel	activation
hsa:6850	hsa:5296	PPrel	activation
hsa:6850	hsa:8503	PPrel	activation
hsa:6850	hsa:5335	PPrel	activation
hsa:6850	hsa:5336	PPrel	activation
hsa:340061	hsa:29110	PPrel	binding/association
hsa:834	hsa:3553	PPrel	activation
hsa:9636	hsa:64135	PPrel	binding/association
hsa:9636	hsa:3661	PPrel	binding/association
hsa:4153	hsa:10747	PPrel	activation
hsa:4153	hsa:5648	PPrel	activation
hsa:10747	hsa:5648	PPrel	activation
hsa:10747	hsa:2147	PPrel	activation
hsa:5648	hsa:1675	PPrel	activation
hsa:5648	hsa:5648	PPrel	activation
hsa:5648	hsa:2147	PPrel	activation
hsa:712	hsa:717	PPrel	activation
hsa:712	hsa:720	PPrel	activation
hsa:712	hsa:721	PPrel	activation
hsa:713	hsa:717	PPrel	activation
hsa:713	hsa:720	PPrel	activation
hsa:713	hsa:721	PPrel	activation
hsa:714	hsa:717	PPrel	activation
hsa:714	hsa:720	PPrel	activation
hsa:714	hsa:721	PPrel	activation
hsa:715	hsa:717	PPrel	activation
hsa:715	hsa:720	PPrel	activation
hsa:715	hsa:721	PPrel	activation
hsa:716	hsa:717	PPrel	activation
hsa:716	hsa:720	PPrel	activation
hsa:716	hsa:721	PPrel	activation
hsa:718	hsa:719	PPrel	activation
hsa:727	hsa:727	PPrel	activation
hsa:727	hsa:729	PPrel	activation
hsa:727	hsa:730	PPrel	activation
hsa:727	hsa:731	PPrel	activation
hsa:727	hsa:732	PPrel	activation
hsa:727	hsa:733	PPrel	activation
hsa:727	hsa:735	PPrel	activation
hsa:727	hsa:728	PPrel	activation
hsa:729	hsa:727	PPrel	activation
hsa:729	hsa:729	PPrel	activation
hsa:729	hsa:730	PPrel	activation
hsa:729	hsa:731	PPrel	activation
hsa:729	hsa:732	PPrel	activation
hsa:729	hsa:733	PPrel	activation
hsa:729	hsa:735	PPrel	activation
hsa:730	hsa:727	PPrel	activation
hsa:730	hsa:729	PPrel	activation
hsa:730	hsa:730	PPrel	activation
hsa:730	hsa:731	PPrel	activation
hsa:730	hsa:732	PPrel	activation
hsa:730	hsa:733	PPrel	activation
hsa:730	hsa:735	PPrel	activation
hsa:731	hsa:727	PPrel	activation
hsa:731	hsa:729	PPrel	activation
hsa:731	hsa:730	PPrel	activation
hsa:731	hsa:731	PPrel	activation
hsa:731	hsa:732	PPrel	activation
hsa:731	hsa:733	PPrel	activation
hsa:731	hsa:735	PPrel	activation
hsa:732	hsa:727	PPrel	activation
hsa:732	hsa:729	PPrel	activation
hsa:732	hsa:730	PPrel	activation
hsa:732	hsa:731	PPrel	activation
hsa:732	hsa:732	PPrel	activation
hsa:732	hsa:733	PPrel	activation
hsa:732	hsa:735	PPrel	activation
hsa:733	hsa:727	PPrel	activation
hsa:733	hsa:729	PPrel	activation
hsa:733	hsa:730	PPrel	activation
hsa:733	hsa:731	PPrel	activation
hsa:733	hsa:732	PPrel	activation
hsa:733	hsa:733	PPrel	activation
hsa:733	hsa:735	PPrel	activation
hsa:735	hsa:727	PPrel	activation
hsa:735	hsa:729	PPrel	activation
hsa:735	hsa:730	PPrel	activation
hsa:735	hsa:731	PPrel	activation
hsa:735	hsa:732	PPrel	activation
hsa:735	hsa:733	PPrel	activation
hsa:735	hsa:735	PPrel	activation
hsa:2147	hsa:2162	PPrel	activation
hsa:2147	hsa:2165	PPrel	activation
hsa:629	hsa:718	PPrel	activation
hsa:1675	hsa:718	PPrel	activation

## Sheet: KEGG.edges
from	to		from	to
hsa:6868	hsa:7124		ADAM17	TNF
hsa:6868	hsa:1839		ADAM17	HBEGF
hsa:6868	hsa:3570		ADAM17	IL6R
hsa:7124	hsa:7132		TNF	TNFRSF1A
hsa:3570	hsa:3572		IL6R	IL6ST
hsa:3570	hsa:3716		IL6R	JAK1
hsa:6774	hsa:4790		STAT3	NFKB1
hsa:6774	hsa:5970		STAT3	RELA
hsa:3569	hsa:3570		IL6	IL6R
hsa:3569	hsa:3572		IL6	IL6ST
hsa:3716	hsa:6774		JAK1	STAT3
hsa:3716	hsa:6772		JAK1	STAT1
hsa:3716	hsa:6773		JAK1	STAT2
hsa:7098	hsa:7187		TLR3	TRAF3
hsa:51284	hsa:3654		TLR7	IRAK1
hsa:51284	hsa:51135		TLR7	IRAK4
hsa:51311	hsa:3654		TLR8	IRAK1
hsa:51311	hsa:51135		TLR8	IRAK4
hsa:7097	hsa:4615		TLR2	MYD88
hsa:7099	hsa:4615		TLR4	MYD88
hsa:23586	hsa:57506		DDX58	MAVS
hsa:4615	hsa:3654		MYD88	IRAK1
hsa:4615	hsa:51135		MYD88	IRAK4
hsa:3654	hsa:7189		IRAK1	TRAF6
hsa:51135	hsa:7189		IRAK4	TRAF6
hsa:4790	hsa:7124		NFKB1	TNF
hsa:4790	hsa:3569		NFKB1	IL6
hsa:4790	hsa:3553		NFKB1	IL1B
hsa:4790	hsa:3592		NFKB1	IL12A
hsa:4790	hsa:3593		NFKB1	IL12B
hsa:4790	hsa:4314		NFKB1	MMP3
hsa:4790	hsa:4312		NFKB1	MMP1
hsa:4790	hsa:6347		NFKB1	CCL2
hsa:4790	hsa:3576		NFKB1	CXCL8
hsa:4790	hsa:114548		NFKB1	NLRP3
hsa:5970	hsa:7124		RELA	TNF
hsa:5970	hsa:3569		RELA	IL6
hsa:5970	hsa:3553		RELA	IL1B
hsa:5970	hsa:3592		RELA	IL12A
hsa:5970	hsa:3593		RELA	IL12B
hsa:5970	hsa:4314		RELA	MMP3
hsa:5970	hsa:4312		RELA	MMP1
hsa:5970	hsa:6347		RELA	CCL2
hsa:5970	hsa:3576		RELA	CXCL8
hsa:5970	hsa:114548		RELA	NLRP3
hsa:64135	hsa:57506		IFIH1	MAVS
hsa:57506	hsa:7187		MAVS	TRAF3
hsa:3661	hsa:3439		IRF3	IFNA1
hsa:3661	hsa:3440		IRF3	IFNA2
hsa:3661	hsa:3441		IRF3	IFNA4
hsa:3661	hsa:3442		IRF3	IFNA5
hsa:3661	hsa:3443		IRF3	IFNA6
hsa:3661	hsa:3444		IRF3	IFNA7
hsa:3661	hsa:3445		IRF3	IFNA8
hsa:3661	hsa:3446		IRF3	IFNA10
hsa:3661	hsa:3447		IRF3	IFNA13
hsa:3661	hsa:3448		IRF3	IFNA14
hsa:3661	hsa:3449		IRF3	IFNA16
hsa:3661	hsa:3451		IRF3	IFNA17
hsa:3661	hsa:3452		IRF3	IFNA21
hsa:3661	hsa:3456		IRF3	IFNB1
hsa:3454	hsa:3716		IFNAR1	JAK1
hsa:3454	hsa:7297		IFNAR1	TYK2
hsa:3455	hsa:3716		IFNAR2	JAK1
hsa:3455	hsa:7297		IFNAR2	TYK2
hsa:7297	hsa:6772		TYK2	STAT1
hsa:7297	hsa:6773		TYK2	STAT2
hsa:6772	hsa:10379		STAT1	IRF9
hsa:10379	hsa:103		IRF9	ADAR
hsa:10379	hsa:4938		IRF9	OAS1
hsa:10379	hsa:4939		IRF9	OAS2
hsa:10379	hsa:4940		IRF9	OAS3
hsa:10379	hsa:4599		IRF9	MX1
hsa:10379	hsa:4600		IRF9	MX2
hsa:10379	hsa:5610		IRF9	EIF2AK2
hsa:7189	hsa:6885		TRAF6	MAP3K7
hsa:7189	hsa:23118		TRAF6	TAB2
hsa:6885	hsa:5599		MAP3K7	MAPK8
hsa:6885	hsa:5601		MAP3K7	MAPK9
hsa:6885	hsa:5602		MAP3K7	MAPK10
hsa:6885	hsa:1147		MAP3K7	CHUK
hsa:6885	hsa:3551		MAP3K7	IKBKB
hsa:6885	hsa:8517		MAP3K7	IKBKG
hsa:9641	hsa:3661		IKBKE	IRF3
hsa:29110	hsa:3661		TBK1	IRF3
hsa:5599	hsa:2353		MAPK8	FOS
hsa:5599	hsa:3725		MAPK8	JUN
hsa:5601	hsa:2353		MAPK9	FOS
hsa:5601	hsa:3725		MAPK9	JUN
hsa:5602	hsa:2353		MAPK10	FOS
hsa:5602	hsa:3725		MAPK10	JUN
hsa:7187	hsa:9641		TRAF3	IKBKE
hsa:7187	hsa:29110		TRAF3	TBK1
hsa:1147	hsa:4792		CHUK	NFKBIA
hsa:1147	hsa:4793		CHUK	NFKBIB
hsa:3551	hsa:4792		IKBKB	NFKBIA
hsa:3551	hsa:4793		IKBKB	NFKBIB
hsa:8517	hsa:4792		IKBKG	NFKBIA
hsa:8517	hsa:4793		IKBKG	NFKBIB
hsa:6773	hsa:10379		STAT2	IRF9
hsa:1839	hsa:1956		HBEGF	EGFR
hsa:7132	hsa:4792		TNFRSF1A	NFKBIA
hsa:7132	hsa:4793		TNFRSF1A	NFKBIB
hsa:3572	hsa:3716		IL6ST	JAK1
hsa:728	hsa:6403		C5AR1	SELP
hsa:728	hsa:7450		C5AR1	VWF
hsa:2212	hsa:6850		FCGR2A	SYK
hsa:2212	hsa:1432		FCGR2A	MAPK14
hsa:2212	hsa:5594		FCGR2A	MAPK1
hsa:2212	hsa:5595		FCGR2A	MAPK3
hsa:2212	hsa:5600		FCGR2A	MAPK11
hsa:2212	hsa:5603		FCGR2A	MAPK13
hsa:2212	hsa:6300		FCGR2A	MAPK12
hsa:102723407	hsa:2212		IGH	FCGR2A
hsa:102723407	hsa:712		IGH	C1QA
hsa:102723407	hsa:713		IGH	C1QB
hsa:102723407	hsa:714		IGH	C1QC
hsa:102723407	hsa:715		IGH	C1R
hsa:102723407	hsa:716		IGH	C1S
hsa:6850	hsa:5290		SYK	PIK3CA
hsa:6850	hsa:5291		SYK	PIK3CB
hsa:6850	hsa:5293		SYK	PIK3CD
hsa:6850	hsa:5295		SYK	PIK3R1
hsa:6850	hsa:5296		SYK	PIK3R2
hsa:6850	hsa:8503		SYK	PIK3R3
hsa:6850	hsa:5335		SYK	PLCG1
hsa:6850	hsa:5336		SYK	PLCG2
hsa:340061	hsa:29110		STING1	TBK1
hsa:834	hsa:3553		CASP1	IL1B
hsa:9636	hsa:64135		ISG15	IFIH1
hsa:9636	hsa:3661		ISG15	IRF3
hsa:4153	hsa:10747		MBL2	MASP2
hsa:4153	hsa:5648		MBL2	MASP1
hsa:10747	hsa:5648		MASP2	MASP1
hsa:10747	hsa:2147		MASP2	F2
hsa:5648	hsa:1675		MASP1	CFD
hsa:5648	hsa:5648		MASP1	MASP1
hsa:5648	hsa:2147		MASP1	F2
hsa:712	hsa:717		C1QA	C2
hsa:712	hsa:720		C1QA	C4A
hsa:712	hsa:721		C1QA	C4B
hsa:713	hsa:717		C1QB	C2
hsa:713	hsa:720		C1QB	C4A
hsa:713	hsa:721		C1QB	C4B
hsa:714	hsa:717		C1QC	C2
hsa:714	hsa:720		C1QC	C4A
hsa:714	hsa:721		C1QC	C4B
hsa:715	hsa:717		C1R	C2
hsa:715	hsa:720		C1R	C4A
hsa:715	hsa:721		C1R	C4B
hsa:716	hsa:717		C1S	C2
hsa:716	hsa:720		C1S	C4A
hsa:716	hsa:721		C1S	C4B
hsa:718	hsa:719		C3	C3AR1
hsa:727	hsa:727		C5	C5
hsa:727	hsa:729		C5	C6
hsa:727	hsa:730		C5	C7
hsa:727	hsa:731		C5	C8A
hsa:727	hsa:732		C5	C8B
hsa:727	hsa:733		C5	C8G
hsa:727	hsa:735		C5	C9
hsa:727	hsa:728		C5	C5AR1
hsa:729	hsa:727		C6	C5
hsa:729	hsa:729		C6	C6
hsa:729	hsa:730		C6	C7
hsa:729	hsa:731		C6	C8A
hsa:729	hsa:732		C6	C8B
hsa:729	hsa:733		C6	C8G
hsa:729	hsa:735		C6	C9
hsa:730	hsa:727		C7	C5
hsa:730	hsa:729		C7	C6
hsa:730	hsa:730		C7	C7
hsa:730	hsa:731		C7	C8A
hsa:730	hsa:732		C7	C8B
hsa:730	hsa:733		C7	C8G
hsa:730	hsa:735		C7	C9
hsa:731	hsa:727		C8A	C5
hsa:731	hsa:729		C8A	C6
hsa:731	hsa:730		C8A	C7
hsa:731	hsa:731		C8A	C8A
hsa:731	hsa:732		C8A	C8B
hsa:731	hsa:733		C8A	C8G
hsa:731	hsa:735		C8A	C9
hsa:732	hsa:727		C8B	C5
hsa:732	hsa:729		C8B	C6
hsa:732	hsa:730		C8B	C7
hsa:732	hsa:731		C8B	C8A
hsa:732	hsa:732		C8B	C8B
hsa:732	hsa:733		C8B	C8G
hsa:732	hsa:735		C8B	C9
hsa:733	hsa:727		C8G	C5
hsa:733	hsa:729		C8G	C6
hsa:733	hsa:730		C8G	C7
hsa:733	hsa:731		C8G	C8A
hsa:733	hsa:732		C8G	C8B
hsa:733	hsa:733		C8G	C8G
hsa:733	hsa:735		C8G	C9
hsa:735	hsa:727		C9	C5
hsa:735	hsa:729		C9	C6
hsa:735	hsa:730		C9	C7
hsa:735	hsa:731		C9	C8A
hsa:735	hsa:732		C9	C8B
hsa:735	hsa:733		C9	C8G
hsa:735	hsa:735		C9	C9
hsa:2147	hsa:2162		F2	F13A1
hsa:2147	hsa:2165		F2	F13B
hsa:629	hsa:718		CFB	C3
hsa:1675	hsa:718		CFD	C3

## Sheet: Control Target
Hub Nodes	KEGG Network Nodes			Target Nodes
ABCB1	ADAM17			ADAM17
ACE	TNF			TNF
ACE2	IL6R			IL6R
ADAM17	STAT3			STAT3
ADIPOQ	IL6			IL6
AGER	JAK1			JAK1
AGT	TLR3			TLR3
AGTR1	TLR7			TLR7
AKT1	TLR8			TLR8
ALB	TLR2			TLR4
ANPEP	TLR4			NFKB1
APOE	DDX58			RELA
APP	MYD88			IRF3
AR	IRAK1			STAT1
BCL2L1	IRAK4			MAPK8
BRCA1	NFKB1			CASP1
BRCA2	RELA			C3
BTK	IFIH1			F2
C3	MAVS			IL1B
CALCA	IRF3			MMP3
CASP1	IFNAR1			MMP1
CASP3	IFNAR2			CCL2
CASP8	TYK2			NLRP3
CASP9	STAT1			IFNB1
CAT	IRF9			MX1
CAV1	TRAF6			FOS
CCL2	MAP3K7			JUN
CCNA2	IKBKE			EGFR
CCNB1	TBK1			SELP
CCND1	MAPK8			MAPK1
CCR5	MAPK9			PIK3CA
CD14	MAPK10			PIK3CB
CD19	TRAF3			PIK3CD
CD2	CHUK
CD209	IKBKB
CD274	IKBKG
CD28	STAT2
CD34	HBEGF
CD38	TNFRSF1A
CD4	IL6ST
CD40	C5AR1
CD40LG	FCGR2A
CD44	IGH
CD68	SYK
CD80	STING1
CD86	CASP1
CD8A	ISG15
CDC42	MBL2
CDH1	MASP2
CDH17	MASP1
CDK1	C1QA
CDK2	C1QB
CDK4	C1QC
CDKN1A	C1R
CFTR	C1S
CNR1	C3
CREB1	C5
CSF1	C6
CSF2	C7
CSF3	C8A
CTNNB1	C8B
CTSB	C8G
CTSD	C9
CXCL10	F2
CXCR1	CFB
CXCR4	CFD
CYBB	IL1B
CYCS	IL12A
CYP3A4	IL12B
DNMT1	MMP3
DPP4	MMP1
EDN1	CCL2
EGF	CXCL8
EGFR	NLRP3
EGR1	IFNA1
ELANE	IFNA2
ENG	IFNA4
EP300	IFNA5
EPCAM	IFNA6
EPHA2	IFNA7
EPO	IFNA8
ERBB2	IFNA10
ESR1	IFNA13
EZH2	IFNA14
F2	IFNA16
F3	IFNA17
FAS	IFNA21
FASLG	IFNB1
FGF2	ADAR
FLT3	OAS1
FLT4	OAS2
FN1	OAS3
FOS	MX1
FOXO1	MX2
FOXP3	EIF2AK2
FURIN	TAB2
GAPDH	FOS
GCG	JUN
GDNF	NFKBIA
GJA1	NFKBIB
HDAC1	EGFR
HGF	SELP
HIF1A	VWF
HMGB1	MAPK14
HMOX1	MAPK1
HP	MAPK3
HRAS	MAPK11
HSP90AA1	MAPK13
HSPA5	MAPK12
HSPB1	PIK3CA
HSPD1	PIK3CB
ICAM1	PIK3CD
IFNB1	PIK3R1
IFNG	PIK3R2
IGF1	PIK3R3
IGF2	PLCG1
IL10	PLCG2
IL18	C2
IL1A	C4A
IL1B	C4B
IL2	C3AR1
IL23A	F13A1
IL2RA	F13B
IL2RG
IL4
IL6
IL6R
INS
INSR
IRF3
IRS1
ITGAL
ITGAM
ITGB2
ITIH4
JAK1
JAK2
JUN
KDR
KIT
KLK3
KRAS
LDLR
LEP
LEPR
LIF
MAP2K1
MAPK1
MAPK8
MAPT
MBP
MCL1
MET
MGMT
MME
MMP1
MMP13
MMP2
MMP3
MMP8
MMP9
MTOR
MX1
MYCN
NCAM1
NFE2L2
NFKB1
NGFR
NLRP3
NOS1
NR3C1
NRP1
OCLN
PARP1
PDCD1
PF4
PIK3CA
PIK3CB
PIK3CD
PIK3CG
PLAT
PLAU
PLG
POMC
POU5F1
PPARG
PPIG
PRL
PROM1
PSEN1
PTEN
PTGS2
PTH
PTK2B
RB1
RELA
REN
RET
RHOA
SELL
SELP
SERPINE1
SHH
SIRT1
SLC2A1
SMAD2
SMAD3
SMAD4
SOD1
SOD2
SOX2
SOX9
SP1
SPP1
SQSTM1
STAT1
STAT3
STAT5A
STAT5B
SYP
TERT
TFRC
TGFB1
TIMP1
TIMP2
TLR3
TLR4
TLR7
TLR8
TNF
TNFSF10
TP53
TWIST1
TXN
VEGFA
VIM
VTN
WT1
YWHAZ

## Sheet: Drug-Gene
Symbol	Drug Name
AKT1	miltefosine
AKT1	niclosamide
AKT1	quercetin
AKT1	midostaurin
NFKB1	bortezomib
NFKB1	sitosterol
NFKB1	cepharanthine
STAT3	digitoxin
STAT3	digoxin
STAT3	niclosamide
STAT3	nifuroxazide
STAT3	ouabain
RELA	bortezomib
TNF	thalidomide
TNF	lenalidomide
TNF	adalimumab
TNF	golimumab
TNF	certolizumab pegol
TNF	infliximab
TNF	etanercept
TNF	plecanatide
IL6	prednisolone
IL6	raloxifene
IL6	siltuximab
IL1B	canakinumab
IL1B	rilonacept
ADAM17	prednisolone
VEGFA	acetylcysteine
VEGFA	pegaptanib
VEGFA	aflibercept
VEGFA	bevacizumab
VEGFA	ranibizumab
VEGFA	brolucizumab
IFNAR2	peginterferon beta-1a
IFNAR2	interferon beta-1a
IFNAR2	interferon beta-1b
IFNAR2	peginterferon alfa-2a
IFNAR2	peginterferon alfa-2b
IFNAR2	ropeginterferon alfa-2b
IFNAR1	peginterferon beta-1a
IFNAR1	interferon beta-1a
IFNAR1	interferon beta-1b
IFNAR1	peginterferon alfa-2a
IFNAR1	peginterferon alfa-2b
IFNAR1	ropeginterferon alfa-2b
IL6R	tocilizumab
IL6R	sarilumab
IL6ST	tocilizumab
IL6ST	oprelvekin
IL6ST	sarilumab
JAK1	sunitinib
JAK1	crizotinib
JAK1	ruxolitinib
JAK1	tofacitinib
JAK1	ceritinib
JAK1	nintedanib
JAK1	baricitinib
JAK1	midostaurin
JAK1	upadacitinib
JAK1	fedratinib
